# Supplementary material for: CleanUpRNAseq: An R/Bioconductor Package for Detecting and Correcting DNA Contamination in RNA-Seq Data
Source: BioTech (Basel). 2024 Aug 3;13(3):30. doi: 10.3390/biotech13030030 (PMC11348166; doi:10.3390/biotech13030030)
Supplement: Supplementary file 1 [file biotech-13-00030-s001.zip]

Archive with 3 entries (2 files):
- CleanUPRNAseq_SupplementaryMaterials/
- CleanUPRNAseq_SupplementaryMaterials/Figure S1¿CS10.pdf
- CleanUPRNAseq_SupplementaryMaterials/Table S1. Metadata of RNA-seq datasets used in this study.xlsx
