# Supplementary material for: CleanUpRNAseq: An R/Bioconductor Package for Detecting and Correcting DNA Contamination in RNA-Seq Data
Source: BioTech (Basel). 2024 Aug 3;13(3):30. doi: 10.3390/biotech13030030 (PMC11348166; doi:10.3390/biotech13030030)
Supplement: Supplementary file 1 [file biotech-13-00030-s001.zip › CleanUPRNAseq_SupplementaryMaterials/Table S1. Metadata of RNA-seq datasets used in this study.xlsx]

## Sheet: Li et al. RNA-seq
Table S1. Metadata of RNA-seq dataset 1 (https://ngdc.cncb.ac.cn/bioproject/browse/PRJCA007961).
Run_name	Experiment_Group	Sample_ID	Group_ID	rRNA _exclusion_method	Run title	File name 1	DownLoad1	File name 2	DownLoad2	Experiment title	BioSample name	Platform	Library Construction / Experimental Design	Layout	Batch	R1_length (Base)	R2_length (Base)
HRR589611	pA_noDNase	A1	Dnase I(−)	polyA(+)-RNA selection	Poly (A) Selection without DNase treatment	HRR589611_f1.fastq.gz	ftp://download.big.ac.cn/gsa-human/HRA001834/HRR589611/HRR589611_f1.fastq.gz	HRR589611_r2.fastq.gz	ftp://download.big.ac.cn/gsa-human/HRA001834/HRR589611/HRR589611_r2.fastq.gz	Polyadenylated transcripts enriched library without DNase treatment for total RNA replicate 1	Human lymphoblast cell	Illumina HiSeq 2000	DNA and RNA were extracted from the human HapMap lymphoblast cell line (GM12248). The extracted total RNA was not treated by DNase. Polyadenylated transcripts were enriched from total RNA for library construction.	PAIRED	Unknown	50	50
HRR589612	pA_noDNase	A2	Dnase I(−)	polyA(+)-RNA selection	Poly (A) Selection without DNase treatment	HRR589612_f1.fastq.gz	ftp://download.big.ac.cn/gsa-human/HRA001834/HRR589612/HRR589612_f1.fastq.gz	HRR589612_r2.fastq.gz	ftp://download.big.ac.cn/gsa-human/HRA001834/HRR589612/HRR589612_r2.fastq.gz	Polyadenylated transcripts enriched library without DNase treatment for total RNA replicate 2	Human lymphoblast cell	Illumina HiSeq 2000	DNA and RNA were extracted from the human HapMap lymphoblast cell line (GM12248). The extracted total RNA was not treated by DNase. Polyadenylated transcripts were enriched from total RNA for library construction.	PAIRED	Unknown	50	50
HRR589613	pA_noDNase	A3	Dnase I(−)	polyA(+)-RNA selection	Poly (A) Selection without DNase treatment	HRR589613_f1.fastq.gz	ftp://download.big.ac.cn/gsa-human/HRA001834/HRR589613/HRR589613_f1.fastq.gz	HRR589613_r2.fastq.gz	ftp://download.big.ac.cn/gsa-human/HRA001834/HRR589613/HRR589613_r2.fastq.gz	Polyadenylated transcripts enriched library without DNase treatment for total RNA replicate 3	Human lymphoblast cell	Illumina HiSeq 2000	DNA and RNA were extracted from the human HapMap lymphoblast cell line (GM12248). The extracted total RNA was not treated by DNase. Polyadenylated transcripts were enriched from total RNA for library construction.	PAIRED	Unknown	50	50
HRR589614	pA_0pct_gDNA	B1	0	polyA(+)-RNA selection	Poly (A) Selection with 0% gDNA	HRR589614_f1.fastq.gz	ftp://download.big.ac.cn/gsa-human/HRA001834/HRR589614/HRR589614_f1.fastq.gz	HRR589614_r2.fastq.gz	ftp://download.big.ac.cn/gsa-human/HRA001834/HRR589614/HRR589614_r2.fastq.gz	Polyadenylated transcripts enriched library with 0% gDNA adding to DNase treated total RNA replicate 1	Human lymphoblast cell	Illumina HiSeq 2000	DNA and RNA were extracted from the human HapMap lymphoblast cell line (GM12248). The extracted total RNA was treated by DNase. Then 0% gDNA was added to total RNA. Polyadenylated transcripts were enriched from total RNA for library construction.	PAIRED	Unknown	50	50
HRR589615	pA_0pct_gDNA	B2	0	polyA(+)-RNA selection	Poly (A) Selection with 0% gDNA	HRR589615_f1.fastq.gz	ftp://download.big.ac.cn/gsa-human/HRA001834/HRR589615/HRR589615_f1.fastq.gz	HRR589615_r2.fastq.gz	ftp://download.big.ac.cn/gsa-human/HRA001834/HRR589615/HRR589615_r2.fastq.gz	Polyadenylated transcripts enriched library with 0% gDNA adding to DNase treated total RNA replicate 2	Human lymphoblast cell	Illumina HiSeq 2000	DNA and RNA were extracted from the human HapMap lymphoblast cell line (GM12248). The extracted total RNA was treated by DNase. Then 0% gDNA was added to total RNA. Polyadenylated transcripts were enriched from total RNA for library construction.	PAIRED	Unknown	50	50
HRR589616	pA_0pct_gDNA	B3	0	polyA(+)-RNA selection	Poly (A) Selection with 0% gDNA	HRR589616_f1.fastq.gz	ftp://download.big.ac.cn/gsa-human/HRA001834/HRR589616/HRR589616_f1.fastq.gz	HRR589616_r2.fastq.gz	ftp://download.big.ac.cn/gsa-human/HRA001834/HRR589616/HRR589616_r2.fastq.gz	Polyadenylated transcripts enriched library with 0% gDNA adding to DNase treated total RNA replicate 3	Human lymphoblast cell	Illumina HiSeq 2000	DNA and RNA were extracted from the human HapMap lymphoblast cell line (GM12248). The extracted total RNA was treated by DNase. Then 0% gDNA was added to total RNA. Polyadenylated transcripts were enriched from total RNA for library construction.	PAIRED	Unknown	50	50
HRR589587	pA_0.01pct_gDNA	C1	0.0001	polyA(+)-RNA selection	Poly (A) Selection with 0.01% gDNA	HRR589587_f1.fastq.gz	ftp://download.big.ac.cn/gsa-human/HRA001834/HRR589587/HRR589587_f1.fastq.gz	HRR589587_r2.fastq.gz	ftp://download.big.ac.cn/gsa-human/HRA001834/HRR589587/HRR589587_r2.fastq.gz	Polyadenylated transcripts enriched library with 0.01% gDNA adding to DNase treated total RNA replicate 1	Human lymphoblast cell	Illumina HiSeq 2000	DNA and RNA were extracted from the human HapMap lymphoblast cell line (GM12248). The extracted total RNA was treated by DNase. Then 0.01% gDNA was added to total RNA. Polyadenylated transcripts were enriched from total RNA for library construction.	PAIRED	Unknown	50	50
HRR589588	pA_0.01pct_gDNA	C2	0.0001	polyA(+)-RNA selection	Poly (A) Selection with 0.01% gDNA	HRR589588_f1.fastq.gz	ftp://download.big.ac.cn/gsa-human/HRA001834/HRR589588/HRR589588_f1.fastq.gz	HRR589588_r2.fastq.gz	ftp://download.big.ac.cn/gsa-human/HRA001834/HRR589588/HRR589588_r2.fastq.gz	Polyadenylated transcripts enriched library with 0.01% gDNA adding to DNase treated total RNA replicate 2	Human lymphoblast cell	Illumina HiSeq 2000	DNA and RNA were extracted from the human HapMap lymphoblast cell line (GM12248). The extracted total RNA was treated by DNase. Then 0.01% gDNA was added to total RNA. Polyadenylated transcripts were enriched from total RNA for library construction.	PAIRED	Unknown	50	50
HRR589589	pA_0.01pct_gDNA	C3	0.0001	polyA(+)-RNA selection	Poly (A) Selection with 0.01% gDNA	HRR589589_f1.fastq.gz	ftp://download.big.ac.cn/gsa-human/HRA001834/HRR589589/HRR589589_f1.fastq.gz	HRR589589_r2.fastq.gz	ftp://download.big.ac.cn/gsa-human/HRA001834/HRR589589/HRR589589_r2.fastq.gz	Polyadenylated transcripts enriched library with 0.01% gDNA adding to DNase treated total RNA replicate 3	Human lymphoblast cell	Illumina HiSeq 2000	DNA and RNA were extracted from the human HapMap lymphoblast cell line (GM12248). The extracted total RNA was treated by DNase. Then 0.01% gDNA was added to total RNA. Polyadenylated transcripts were enriched from total RNA for library construction.	PAIRED	Unknown	50	50
HRR589590	pA_0.1pct_gDNA	D1	0.001	polyA(+)-RNA selection	Poly (A) Selection with 0.1% gDNA	HRR589590_f1.fastq.gz	ftp://download.big.ac.cn/gsa-human/HRA001834/HRR589590/HRR589590_f1.fastq.gz	HRR589590_r2.fastq.gz	ftp://download.big.ac.cn/gsa-human/HRA001834/HRR589590/HRR589590_r2.fastq.gz	Polyadenylated transcripts enriched library with 0.1% gDNA adding to DNase treated total RNA replicate 1	Human lymphoblast cell	Illumina HiSeq 2000	DNA and RNA were extracted from the human HapMap lymphoblast cell line (GM12248). The extracted total RNA was treated by DNase. Then 0.1% gDNA was added to total RNA. Polyadenylated transcripts were enriched from total RNA for library construction.	PAIRED	Unknown	50	50
HRR589591	pA_0.1pct_gDNA	D2	0.001	polyA(+)-RNA selection	Poly (A) Selection with 0.1% gDNA	HRR589591_f1.fastq.gz	ftp://download.big.ac.cn/gsa-human/HRA001834/HRR589591/HRR589591_f1.fastq.gz	HRR589591_r2.fastq.gz	ftp://download.big.ac.cn/gsa-human/HRA001834/HRR589591/HRR589591_r2.fastq.gz	Polyadenylated transcripts enriched library with 0.1% gDNA adding to DNase treated total RNA replicate 2	Human lymphoblast cell	Illumina HiSeq 2000	DNA and RNA were extracted from the human HapMap lymphoblast cell line (GM12248). The extracted total RNA was treated by DNase. Then 0.1% gDNA was added to total RNA. Polyadenylated transcripts were enriched from total RNA for library construction.	PAIRED	Unknown	50	50
HRR589592	pA_0.1pct_gDNA	D3	0.001	polyA(+)-RNA selection	Poly (A) Selection with 0.1% gDNA	HRR589592_f1.fastq.gz	ftp://download.big.ac.cn/gsa-human/HRA001834/HRR589592/HRR589592_f1.fastq.gz	HRR589592_r2.fastq.gz	ftp://download.big.ac.cn/gsa-human/HRA001834/HRR589592/HRR589592_r2.fastq.gz	Polyadenylated transcripts enriched library with 0.1% gDNA adding to DNase treated total RNA replicate 3	Human lymphoblast cell	Illumina HiSeq 2000	DNA and RNA were extracted from the human HapMap lymphoblast cell line (GM12248). The extracted total RNA was treated by DNase. Then 0.1% gDNA was added to total RNA. Polyadenylated transcripts were enriched from total RNA for library construction.	PAIRED	Unknown	50	50
HRR589608	pA_1pct_gDNA	E1	0.01	polyA(+)-RNA selection	Poly (A) Selection with 1% gDNA	HRR589608_f1.fastq.gz	ftp://download.big.ac.cn/gsa-human/HRA001834/HRR589608/HRR589608_f1.fastq.gz	HRR589608_r2.fastq.gz	ftp://download.big.ac.cn/gsa-human/HRA001834/HRR589608/HRR589608_r2.fastq.gz	Polyadenylated transcripts enriched library with 1% gDNA adding to DNase treated total RNA replicate 1	Human lymphoblast cell	Illumina HiSeq 2000	DNA and RNA were extracted from the human HapMap lymphoblast cell line (GM12248). The extracted total RNA was treated by DNase. Then 1% gDNA was added to total RNA. Polyadenylated transcripts were enriched from total RNA for library construction.	PAIRED	Unknown	50	50
HRR589609	pA_1pct_gDNA	E2	0.01	polyA(+)-RNA selection	Poly (A) Selection with 1% gDNA	HRR589609_f1.fastq.gz	ftp://download.big.ac.cn/gsa-human/HRA001834/HRR589609/HRR589609_f1.fastq.gz	HRR589609_r2.fastq.gz	ftp://download.big.ac.cn/gsa-human/HRA001834/HRR589609/HRR589609_r2.fastq.gz	Polyadenylated transcripts enriched library with 1% gDNA adding to DNase treated total RNA replicate 2	Human lymphoblast cell	Illumina HiSeq 2000	DNA and RNA were extracted from the human HapMap lymphoblast cell line (GM12248). The extracted total RNA was treated by DNase. Then 1% gDNA was added to total RNA. Polyadenylated transcripts were enriched from total RNA for library construction.	PAIRED	Unknown	50	50
HRR589610	pA_1pct_gDNA	E3	0.01	polyA(+)-RNA selection	Poly (A) Selection with 1% gDNA	HRR589610_f1.fastq.gz	ftp://download.big.ac.cn/gsa-human/HRA001834/HRR589610/HRR589610_f1.fastq.gz	HRR589610_r2.fastq.gz	ftp://download.big.ac.cn/gsa-human/HRA001834/HRR589610/HRR589610_r2.fastq.gz	Polyadenylated transcripts enriched library with 1% gDNA adding to DNase treated total RNA replicate 3	Human lymphoblast cell	Illumina HiSeq 2000	DNA and RNA were extracted from the human HapMap lymphoblast cell line (GM12248). The extracted total RNA was treated by DNase. Then 1% gDNA was added to total RNA. Polyadenylated transcripts were enriched from total RNA for library construction.	PAIRED	Unknown	50	50
HRR589605	pA_10pct_gDNA	F1	0.1	polyA(+)-RNA selection	Poly (A) Selection with 10% gDNA	HRR589605_f1.fastq.gz	ftp://download.big.ac.cn/gsa-human/HRA001834/HRR589605/HRR589605_f1.fastq.gz	HRR589605_r2.fastq.gz	ftp://download.big.ac.cn/gsa-human/HRA001834/HRR589605/HRR589605_r2.fastq.gz	Polyadenylated transcripts enriched library with 10% gDNA adding to DNase treated total RNA replicate 1	Human lymphoblast cell	Illumina HiSeq 2000	DNA and RNA were extracted from the human HapMap lymphoblast cell line (GM12248). The extracted total RNA was treated by DNase. Then 10% gDNA was added to total RNA. Polyadenylated transcripts were enriched from total RNA for library construction.	PAIRED	Unknown	50	50
HRR589606	pA_10pct_gDNA	F2	0.1	polyA(+)-RNA selection	Poly (A) Selection with 10% gDNA	HRR589606_f1.fastq.gz	ftp://download.big.ac.cn/gsa-human/HRA001834/HRR589606/HRR589606_f1.fastq.gz	HRR589606_r2.fastq.gz	ftp://download.big.ac.cn/gsa-human/HRA001834/HRR589606/HRR589606_r2.fastq.gz	Polyadenylated transcripts enriched library with 10% gDNA adding to DNase treated total RNA replicate 2	Human lymphoblast cell	Illumina HiSeq 2000	DNA and RNA were extracted from the human HapMap lymphoblast cell line (GM12248). The extracted total RNA was treated by DNase. Then 10% gDNA was added to total RNA. Polyadenylated transcripts were enriched from total RNA for library construction.	PAIRED	Unknown	50	50
HRR589607	pA_10pct_gDNA	F3	0.1	polyA(+)-RNA selection	Poly (A) Selection with 10% gDNA	HRR589607_f1.fastq.gz	ftp://download.big.ac.cn/gsa-human/HRA001834/HRR589607/HRR589607_f1.fastq.gz	HRR589607_r2.fastq.gz	ftp://download.big.ac.cn/gsa-human/HRA001834/HRR589607/HRR589607_r2.fastq.gz	Polyadenylated transcripts enriched library with 10% gDNA adding to DNase treated total RNA replicate 3	Human lymphoblast cell	Illumina HiSeq 2000	DNA and RNA were extracted from the human HapMap lymphoblast cell line (GM12248). The extracted total RNA was treated by DNase. Then 10% gDNA was added to total RNA. Polyadenylated transcripts were enriched from total RNA for library construction.	PAIRED	Unknown	50	50
HRR589629	RZ_noDNase	A4	Dnase I(−)	rRNA depletion	Ribo-Zero without DNase treatment	HRR589629_f1.fastq.gz	ftp://download.big.ac.cn/gsa-human/HRA001834/HRR589629/HRR589629_f1.fastq.gz	HRR589629_r2.fastq.gz	ftp://download.big.ac.cn/gsa-human/HRA001834/HRR589629/HRR589629_r2.fastq.gz	Ribosomal depleted library without DNase treatment for total RNA replicate 1	Human lymphoblast cell	Illumina HiSeq 2000	DNA and RNA were extracted from the human HapMap lymphoblast cell line (GM12248). The extracted total RNA was not treated by DNase. Ribosomal RNA was depleted from total RNA. The rRNA depleted total RNA was used for library construction.	PAIRED	Unknown	50	50
HRR589630	RZ_noDNase	A5	Dnase I(−)	rRNA depletion	Ribo-Zero without DNase treatment	HRR589630_f1.fastq.gz	ftp://download.big.ac.cn/gsa-human/HRA001834/HRR589630/HRR589630_f1.fastq.gz	HRR589630_r2.fastq.gz	ftp://download.big.ac.cn/gsa-human/HRA001834/HRR589630/HRR589630_r2.fastq.gz	Ribosomal depleted library without DNase treatment for total RNA replicate 2	Human lymphoblast cell	Illumina HiSeq 2000	DNA and RNA were extracted from the human HapMap lymphoblast cell line (GM12248). The extracted total RNA was not treated by DNase. Ribosomal RNA was depleted from total RNA. The rRNA depleted total RNA was used for library construction.	PAIRED	Unknown	50	50
HRR589631	RZ_noDNase	A6	Dnase I(−)	rRNA depletion	Ribo-Zero without DNase treatment	HRR589631_f1.fastq.gz	ftp://download.big.ac.cn/gsa-human/HRA001834/HRR589631/HRR589631_f1.fastq.gz	HRR589631_r2.fastq.gz	ftp://download.big.ac.cn/gsa-human/HRA001834/HRR589631/HRR589631_r2.fastq.gz	Ribosomal depleted library without DNase treatment for total RNA replicate 3	Human lymphoblast cell	Illumina HiSeq 2000	DNA and RNA were extracted from the human HapMap lymphoblast cell line (GM12248). The extracted total RNA was not treated by DNase. Ribosomal RNA was depleted from total RNA. The rRNA depleted total RNA was used for library construction.	PAIRED	Unknown	50	50
HRR589632	RZ_0pct_gDNA	B4	0	rRNA depletion	Ribo-Zero with 0% gDNA	HRR589632_f1.fastq.gz	ftp://download.big.ac.cn/gsa-human/HRA001834/HRR589632/HRR589632_f1.fastq.gz	HRR589632_r2.fastq.gz	ftp://download.big.ac.cn/gsa-human/HRA001834/HRR589632/HRR589632_r2.fastq.gz	Ribosomal depleted library with 0% gDNA adding to DNase treated total RNA replicate 1	Human lymphoblast cell	Illumina HiSeq 2000	DNA and RNA were extracted from the human HapMap lymphoblast cell line (GM12248). The extracted total RNA was treated by DNase. Then 0% gDNA was added to total RNA. Ribosomal RNA was depleted from total RNA. The rRNA depleted total RNA was used for library construction.	PAIRED	Unknown	50	50
HRR589633	RZ_0pct_gDNA	B5	0	rRNA depletion	Ribo-Zero with 0% gDNA	HRR589633_f1.fastq.gz	ftp://download.big.ac.cn/gsa-human/HRA001834/HRR589633/HRR589633_f1.fastq.gz	HRR589633_r2.fastq.gz	ftp://download.big.ac.cn/gsa-human/HRA001834/HRR589633/HRR589633_r2.fastq.gz	Ribosomal depleted library with 0% gDNA adding to DNase treated total RNA replicate 2	Human lymphoblast cell	Illumina HiSeq 2000	DNA and RNA were extracted from the human HapMap lymphoblast cell line (GM12248). The extracted total RNA was treated by DNase. Then 0% gDNA was added to total RNA. Ribosomal RNA was depleted from total RNA. The rRNA depleted total RNA was used for library construction.	PAIRED	Unknown	50	50
HRR589634	RZ_0pct_gDNA	B6	0	rRNA depletion	Ribo-Zero with 0% gDNA	HRR589634_f1.fastq.gz	ftp://download.big.ac.cn/gsa-human/HRA001834/HRR589634/HRR589634_f1.fastq.gz	HRR589634_r2.fastq.gz	ftp://download.big.ac.cn/gsa-human/HRA001834/HRR589634/HRR589634_r2.fastq.gz	Ribosomal depleted library with 0% gDNA adding to DNase treated total RNA replicate 3	Human lymphoblast cell	Illumina HiSeq 2000	DNA and RNA were extracted from the human HapMap lymphoblast cell line (GM12248). The extracted total RNA was treated by DNase. Then 0% gDNA was added to total RNA. Ribosomal RNA was depleted from total RNA. The rRNA depleted total RNA was used for library construction.	PAIRED	Unknown	50	50
HRR589617	RZ_0.01pct_gDNA	C4	0.0001	rRNA depletion	Ribo-Zero with 0.01% gDNA	HRR589617_f1.fastq.gz	ftp://download.big.ac.cn/gsa-human/HRA001834/HRR589617/HRR589617_f1.fastq.gz	HRR589617_r2.fastq.gz	ftp://download.big.ac.cn/gsa-human/HRA001834/HRR589617/HRR589617_r2.fastq.gz	Ribosomal depleted library with 0.01% gDNA adding to DNase treated total RNA replicate 1	Human lymphoblast cell	Illumina HiSeq 2000	DNA and RNA were extracted from the human HapMap lymphoblast cell line (GM12248). The extracted total RNA was treated by DNase. Then 0.01% gDNA was added to total RNA. Ribosomal RNA was depleted from total RNA. The rRNA depleted total RNA was used for library construction.	PAIRED	Unknown	50	50
HRR589618	RZ_0.01pct_gDNA	C5	0.0001	rRNA depletion	Ribo-Zero with 0.01% gDNA	HRR589618_f1.fastq.gz	ftp://download.big.ac.cn/gsa-human/HRA001834/HRR589618/HRR589618_f1.fastq.gz	HRR589618_r2.fastq.gz	ftp://download.big.ac.cn/gsa-human/HRA001834/HRR589618/HRR589618_r2.fastq.gz	Ribosomal depleted library with 0.01% gDNA adding to DNase treated total RNA replicate 2	Human lymphoblast cell	Illumina HiSeq 2000	DNA and RNA were extracted from the human HapMap lymphoblast cell line (GM12248). The extracted total RNA was treated by DNase. Then 0.01% gDNA was added to total RNA. Ribosomal RNA was depleted from total RNA. The rRNA depleted total RNA was used for library construction.	PAIRED	Unknown	50	50
HRR589619	RZ_0.01pct_gDNA	C6	0.0001	rRNA depletion	Ribo-Zero with 0.01% gDNA	HRR589619_f1.fastq.gz	ftp://download.big.ac.cn/gsa-human/HRA001834/HRR589619/HRR589619_f1.fastq.gz	HRR589619_r2.fastq.gz	ftp://download.big.ac.cn/gsa-human/HRA001834/HRR589619/HRR589619_r2.fastq.gz	Ribosomal depleted library with 0.01% gDNA adding to DNase treated total RNA replicate 3	Human lymphoblast cell	Illumina HiSeq 2000	DNA and RNA were extracted from the human HapMap lymphoblast cell line (GM12248). The extracted total RNA was treated by DNase. Then 0.01% gDNA was added to total RNA. Ribosomal RNA was depleted from total RNA. The rRNA depleted total RNA was used for library construction.	PAIRED	Unknown	50	50
HRR589620	RZ_0.1pct_gDNA	D4	0.001	rRNA depletion	Ribo-Zero with 0.1% gDNA	HRR589620_f1.fastq.gz	ftp://download.big.ac.cn/gsa-human/HRA001834/HRR589620/HRR589620_f1.fastq.gz	HRR589620_r2.fastq.gz	ftp://download.big.ac.cn/gsa-human/HRA001834/HRR589620/HRR589620_r2.fastq.gz	Ribosomal depleted library with 0.1% gDNA adding to DNase treated total RNA replicate 1	Human lymphoblast cell	Illumina HiSeq 2000	DNA and RNA were extracted from the human HapMap lymphoblast cell line (GM12248). The extracted total RNA was treated by DNase. Then 0.1% gDNA was added to total RNA. Ribosomal RNA was depleted from total RNA. The rRNA depleted total RNA was used for library construction.	PAIRED	Unknown	50	50
HRR589621	RZ_0.1pct_gDNA	D5	0.001	rRNA depletion	Ribo-Zero with 0.1% gDNA	HRR589621_f1.fastq.gz	ftp://download.big.ac.cn/gsa-human/HRA001834/HRR589621/HRR589621_f1.fastq.gz	HRR589621_r2.fastq.gz	ftp://download.big.ac.cn/gsa-human/HRA001834/HRR589621/HRR589621_r2.fastq.gz	Ribosomal depleted library with 0.1% gDNA adding to DNase treated total RNA replicate 2	Human lymphoblast cell	Illumina HiSeq 2000	DNA and RNA were extracted from the human HapMap lymphoblast cell line (GM12248). The extracted total RNA was treated by DNase. Then 0.1% gDNA was added to total RNA. Ribosomal RNA was depleted from total RNA. The rRNA depleted total RNA was used for library construction.	PAIRED	Unknown	50	50
HRR589622	RZ_0.1pct_gDNA	D6	0.001	rRNA depletion	Ribo-Zero with 0.1% gDNA	HRR589622_f1.fastq.gz	ftp://download.big.ac.cn/gsa-human/HRA001834/HRR589622/HRR589622_f1.fastq.gz	HRR589622_r2.fastq.gz	ftp://download.big.ac.cn/gsa-human/HRA001834/HRR589622/HRR589622_r2.fastq.gz	Ribosomal depleted library with 0.1% gDNA adding to DNase treated total RNA replicate 3	Human lymphoblast cell	Illumina HiSeq 2000	DNA and RNA were extracted from the human HapMap lymphoblast cell line (GM12248). The extracted total RNA was treated by DNase. Then 0.1% gDNA was added to total RNA. Ribosomal RNA was depleted from total RNA. The rRNA depleted total RNA was used for library construction.	PAIRED	Unknown	50	50
HRR589626	RZ_1pct_gDNA	E4	0.01	rRNA depletion	Ribo-Zero with 1% gDNA	HRR589626_f1.fastq.gz	ftp://download.big.ac.cn/gsa-human/HRA001834/HRR589626/HRR589626_f1.fastq.gz	HRR589626_r2.fastq.gz	ftp://download.big.ac.cn/gsa-human/HRA001834/HRR589626/HRR589626_r2.fastq.gz	Ribosomal depleted library with 1% gDNA adding to DNase treated total RNA replicate 1	Human lymphoblast cell	Illumina HiSeq 2000	DNA and RNA were extracted from the human HapMap lymphoblast cell line (GM12248). The extracted total RNA was treated by DNase. Then 1% gDNA was added to total RNA. Ribosomal RNA was depleted from total RNA. The rRNA depleted total RNA was used for library construction.	PAIRED	Unknown	50	50
HRR589627	RZ_1pct_gDNA	E5	0.01	rRNA depletion	Ribo-Zero with 1% gDNA	HRR589627_f1.fastq.gz	ftp://download.big.ac.cn/gsa-human/HRA001834/HRR589627/HRR589627_f1.fastq.gz	HRR589627_r2.fastq.gz	ftp://download.big.ac.cn/gsa-human/HRA001834/HRR589627/HRR589627_r2.fastq.gz	Ribosomal depleted library with 1% gDNA adding to DNase treated total RNA replicate 2	Human lymphoblast cell	Illumina HiSeq 2000	DNA and RNA were extracted from the human HapMap lymphoblast cell line (GM12248). The extracted total RNA was treated by DNase. Then 1% gDNA was added to total RNA. Ribosomal RNA was depleted from total RNA. The rRNA depleted total RNA was used for library construction.	PAIRED	Unknown	50	50
HRR589628	RZ_1pct_gDNA	E6	0.01	rRNA depletion	Ribo-Zero with 1% gDNA	HRR589628_f1.fastq.gz	ftp://download.big.ac.cn/gsa-human/HRA001834/HRR589628/HRR589628_f1.fastq.gz	HRR589628_r2.fastq.gz	ftp://download.big.ac.cn/gsa-human/HRA001834/HRR589628/HRR589628_r2.fastq.gz	Ribosomal depleted library with 1% gDNA adding to DNase treated total RNA replicate 3	Human lymphoblast cell	Illumina HiSeq 2000	DNA and RNA were extracted from the human HapMap lymphoblast cell line (GM12248). The extracted total RNA was treated by DNase. Then 1% gDNA was added to total RNA. Ribosomal RNA was depleted from total RNA. The rRNA depleted total RNA was used for library construction.	PAIRED	Unknown	50	50
HRR589623	RZ_10pct_gDNA	F4	0.1	rRNA depletion	Ribo-Zero with 10% gDNA	HRR589623_f1.fastq.gz	ftp://download.big.ac.cn/gsa-human/HRA001834/HRR589623/HRR589623_f1.fastq.gz	HRR589623_r2.fastq.gz	ftp://download.big.ac.cn/gsa-human/HRA001834/HRR589623/HRR589623_r2.fastq.gz	Ribosomal depleted library with 10% gDNA adding to DNase treated total RNA replicate 1	Human lymphoblast cell	Illumina HiSeq 2000	DNA and RNA were extracted from the human HapMap lymphoblast cell line (GM12248). The extracted total RNA was treated by DNase. Then 10% gDNA was added to total RNA. Ribosomal RNA was depleted from total RNA. The rRNA depleted total RNA was used for library construction.	PAIRED	Unknown	50	50
HRR589624	RZ_10pct_gDNA	F5	0.1	rRNA depletion	Ribo-Zero with 10% gDNA	HRR589624_f1.fastq.gz	ftp://download.big.ac.cn/gsa-human/HRA001834/HRR589624/HRR589624_f1.fastq.gz	HRR589624_r2.fastq.gz	ftp://download.big.ac.cn/gsa-human/HRA001834/HRR589624/HRR589624_r2.fastq.gz	Ribosomal depleted library with 10% gDNA adding to DNase treated total RNA replicate 2	Human lymphoblast cell	Illumina HiSeq 2000	DNA and RNA were extracted from the human HapMap lymphoblast cell line (GM12248). The extracted total RNA was treated by DNase. Then 10% gDNA was added to total RNA. Ribosomal RNA was depleted from total RNA. The rRNA depleted total RNA was used for library construction.	PAIRED	Unknown	50	50
HRR589625	RZ_10pct_gDNA	F6	0.1	rRNA depletion	Ribo-Zero with 10% gDNA	HRR589625_f1.fastq.gz	ftp://download.big.ac.cn/gsa-human/HRA001834/HRR589625/HRR589625_f1.fastq.gz	HRR589625_r2.fastq.gz	ftp://download.big.ac.cn/gsa-human/HRA001834/HRR589625/HRR589625_r2.fastq.gz	Ribosomal depleted library with 10% gDNA adding to DNase treated total RNA replicate 3	Human lymphoblast cell	Illumina HiSeq 2000	DNA and RNA were extracted from the human HapMap lymphoblast cell line (GM12248). The extracted total RNA was treated by DNase. Then 10% gDNA was added to total RNA. Ribosomal RNA was depleted from total RNA. The rRNA depleted total RNA was used for library construction.	PAIRED	Unknown	50	50

## Sheet: O'Connor et al. RNA-seq
Sample_name (this study)	Group	Sequencing batch	gDNA contamination	Patient	Mouse PDX	RNA Prep Replicate (GEO)	Run	Read length (base)	Bases	BioProject	BioSample	cell_line	cell_type	Experiment	genotype	Instrument	Library Name	LibraryLayout	LibrarySelection	LibrarySource	Organism	Sample Name	SRA Study	tissue	treatment	R1 fastq filename	R2 fastq filename
CD1A(−)_m1_1	CD1A(−)	1		REL-14	m1	REL-14 hL-IC Rep 1	SRR28197549	151	16467678876	PRJNA1082674	SAMN40217614	REL-14 PDX	Leukemic cells	SRX23810715	TAL2/LMO2	Illumina NovaSeq 6000	GSM8122760	PAIRED	cDNA	TRANSCRIPTOMIC	Homo sapiens	GSM8122760	SRP492843	Spleen	None	K3260CD1aN_S0_L001_R1_001.fastq.gz	K3260CD1aN_S0_L001_R2_001.fastq.gz
CD1A(+)_m1_1	CD1A(+)	1		REL-14	m1	REL-14 DP Rep 1	SRR28197548	151	16956642848	PRJNA1082674	SAMN40217613	REL-14 PDX	Leukemic cells	SRX23810716	TAL2/LMO2	Illumina NovaSeq 6000	GSM8122761	PAIRED	cDNA	TRANSCRIPTOMIC	Homo sapiens	GSM8122761	SRP492843	Spleen	None	K3260CD1aP_S0_L001_R1_001.fastq.gz	K3260CD1aP_S0_L001_R2_001.fastq.gz
CD1A(−)_m2_1	CD1A(−)	2	heavy	REL-14	m2	REL-14 hL-IC Rep 3	SRR28197543	151	28019009454	PRJNA1082674	SAMN40217608	REL-14 PDX	Leukemic cells	SRX23810721	TAL2/LMO2	Illumina NovaSeq 6000	GSM8122766	PAIRED	cDNA	TRANSCRIPTOMIC	Homo sapiens	GSM8122766	SRP492843	Spleen	None	K084CD7PCD1N_S1_L001_R1_001.fastq.gz	K084CD7PCD1N_S1_L001_R2_001.fastq.gz
CD1A(+)_m2_1	CD1A(+)	2	light	REL-14	m2	REL-14 DP Rep 3	SRR28197542	151	23003060650	PRJNA1082674	SAMN40217607	REL-14 PDX	Leukemic cells	SRX23810722	TAL2/LMO2	Illumina NovaSeq 6000	GSM8122767	PAIRED	cDNA	TRANSCRIPTOMIC	Homo sapiens	GSM8122767	SRP492843	Spleen	None	K084CD7PCD1P_S17_L001_R1_001.fastq.gz	K084CD7PCD1P_S17_L001_R2_001.fastq.gz
CD1A(−)_m3_1	CD1A(−)	2	heavy	REL-14	m3	REL-14 hL-IC Rep 2_B	SRR28197545	151	24869134354	PRJNA1082674	SAMN40217610	REL-14 PDX	Leukemic cells	SRX23810719	TAL2/LMO2	Illumina NovaSeq 6000	GSM8122764	PAIRED	cDNA	TRANSCRIPTOMIC	Homo sapiens	GSM8122764	SRP492843	Spleen	None	K086CD7PCD1N_S3_L001_R1_001.fastq.gz	K086CD7PCD1N_S3_L001_R2_001.fastq.gz
CD1A(+)_m3_1	CD1A(+)	2	light	REL-14	m3	REL-14 DP Rep 2_B	SRR28197544	151	20550722500	PRJNA1082674	SAMN40217609	REL-14 PDX	Leukemic cells	SRX23810720	TAL2/LMO2	Illumina NovaSeq 6000	GSM8122765	PAIRED	cDNA	TRANSCRIPTOMIC	Homo sapiens	GSM8122765	SRP492843	Spleen	None	K086CD7PCD1P_S5_L001_R1_001.fastq.gz	K086CD7PCD1P_S5_L001_R2_001.fastq.gz
CD1A(−)_m3_2	CD1A(−)	3	light	REL-14	m3	REL-14 hL-IC Rep 2	SRR28197547	151	18394512866	PRJNA1082674	SAMN40217612	REL-14 PDX	Leukemic cells	SRX23810717	TAL2/LMO2	Illumina NovaSeq 6000	GSM8122762	PAIRED	cDNA	TRANSCRIPTOMIC	Homo sapiens	GSM8122762	SRP492843	Spleen	None	K086CD7PCD1N_S0_L001_R1_001.fastq.gz	K086CD7PCD1N_S0_L001_R2_001.fastq.gz
CD1A(+)_m3_2	CD1A(+)	3		REL-14	m3	REL-14 DP Rep 2	SRR28197546	151	18933238586	PRJNA1082674	SAMN40217611	REL-14 PDX	Leukemic cells	SRX23810718	TAL2/LMO2	Illumina NovaSeq 6000	GSM8122763	PAIRED	cDNA	TRANSCRIPTOMIC	Homo sapiens	GSM8122763	SRP492843	Spleen	None	K086CD7PCD1P_S28_L003_R1_001.fastq.gz	K086CD7PCD1P_S28_L003_R2_001.fastq.gz
CD1A(−)_m4_1	CD1A(−)	4	light	REL-13	m4	REL-13 hL-IC Rep 1	SRR28197555	151	18414861324	PRJNA1082674	SAMN40217620	REL-13 PDX	Leukemic cells	SRX23810709	LYL1/LMO2	Illumina NovaSeq 6000	GSM8122754	PAIRED	cDNA	TRANSCRIPTOMIC	Homo sapiens	GSM8122754	SRP492843	Spleen	None	K5006-CD1AN_S0_L001_R1_001.fastq.gz	K5006-CD1AN_S0_L001_R2_001.fastq.gz
CD1A(+)_m4_1	CD1A(+)	4		REL-13	m4	REL-13 DP Rep 1	SRR28197554	151	14911156682	PRJNA1082674	SAMN40217619	REL-13 PDX	Leukemic cells	SRX23810710	LYL1/LMO2	Illumina NovaSeq 6000	GSM8122755	PAIRED	cDNA	TRANSCRIPTOMIC	Homo sapiens	GSM8122755	SRP492843	Spleen	None	K5006-CD1AP_S0_L001_R1_001.fastq.gz	K5006-CD1AP_S0_L001_R2_001.fastq.gz
CD1A(−)_m5_1	CD1A(−)	4		REL-13	m5	REL-13 hL-IC Rep 2	SRR28197553	151	19590846304	PRJNA1082674	SAMN40217618	REL-13 PDX	Leukemic cells	SRX23810711	LYL1/LMO2	Illumina NovaSeq 6000	GSM8122756	PAIRED	cDNA	TRANSCRIPTOMIC	Homo sapiens	GSM8122756	SRP492843	Spleen	None	K5010-CD1AN_S0_L001_R1_001.fastq.gz	K5010-CD1AN_S0_L001_R2_001.fastq.gz
CD1A(+)_m5_1	CD1A(+)	4		REL-13	m5	REL-13 DP Rep 2	SRR28197552	151	15209486174	PRJNA1082674	SAMN40217617	REL-13 PDX	Leukemic cells	SRX23810712	LYL1/LMO2	Illumina NovaSeq 6000	GSM8122757	PAIRED	cDNA	TRANSCRIPTOMIC	Homo sapiens	GSM8122757	SRP492843	Spleen	None	K5010-CD1AP_S0_L001_R1_001.fastq.gz	K5010-CD1AP_S0_L001_R2_001.fastq.gz
CD1A(−)_m6_1	CD1A(−)	4		REL-13	m6	REL-13 hL-IC Rep 3	SRR28197551	151	15120859744	PRJNA1082674	SAMN40217616	REL-13 PDX	Leukemic cells	SRX23810713	LYL1/LMO2	Illumina NovaSeq 6000	GSM8122758	PAIRED	cDNA	TRANSCRIPTOMIC	Homo sapiens	GSM8122758	SRP492843	Spleen	None	K5019-CD1AN_S0_L001_R1_001.fastq.gz	K5019-CD1AN_S0_L001_R2_001.fastq.gz
CD1A(+)_m6_1	CD1A(+)	4		REL-13	m6	REL-13 DP Rep 3	SRR28197550	151	16921041578	PRJNA1082674	SAMN40217615	REL-13 PDX	Leukemic cells	SRX23810714	LYL1/LMO2	Illumina NovaSeq 6000	GSM8122759	PAIRED	cDNA	TRANSCRIPTOMIC	Homo sapiens	GSM8122759	SRP492843	Spleen	None	K5019-CD1AP_S0_L001_R1_001.fastq.gz	K5019-CD1AP_S0_L001_R2_001.fastq.gz
10 samples with batch 3 m3 included but not batch 2 m3			done	include row 8 and 9		Without known contamination	exclude 4-7
10 samples with batch 2 m3 included but not batch 3 m3			IR%	include row 6 and 7		With known contamination	exlude 8 and 9, 4 and 5
